# Supplementary material for: Water Saturated with Pressurized CO2 as a Tool to Create Various 3D Morphologies of Composites Based on Chitosan and Copper Nanoparticles
Source: Molecules. 2022 Oct 26;27(21):7261. doi: 10.3390/molecules27217261 (PMC9658215; doi:10.3390/molecules27217261)
Supplement: Supplementary file 1 [file molecules-27-07261-s001.zip]

Archive with 1 entries (1 files):
- molecules-1952828-supplementary.pdf
